# Supplementary material for: Biocompatible aggregation-induced emission active polyphosphate-manganese nanosheets with glutamine synthetase-like activity in excitotoxic nerve cells
Source: Nat Commun. 2024 Apr 26;15:3534. doi: 10.1038/s41467-024-47947-5 (PMC11053040; doi:10.1038/s41467-024-47947-5)
Supplement: Supplementary file 4 — Source Data [file 41467_2024_47947_MOESM4_ESM.zip]

Archive with 2 entries (2 files):
- Source Data/Source Data of Main Text.xlsx
- Source Data/Source Data of Supplementary Informations.xlsx
