# Supplementary material for: Biocompatible aggregation-induced emission active polyphosphate-manganese nanosheets with glutamine synthetase-like activity in excitotoxic nerve cells
Source: Nat Commun. 2024 Apr 26;15:3534. doi: 10.1038/s41467-024-47947-5 (PMC11053040; doi:10.1038/s41467-024-47947-5)
Supplement: Supplementary file 4 — Source Data [file 41467_2024_47947_MOESM4_ESM.zip › Source Data/Source Data of Main Text.xlsx]

## Sheet: Fig.2d
		Zeta Potential (mV)
	PolyP	-46.92	-44.23	-41.77
	STPE-polyP	-43.94	-41.79	-45.81
	Mn2+	27.79	33.31	35.91
	STPE-PMNSs	12.21	10.93	14.72

## Sheet: Fig.3b
		STPE-PMNSs			PMNSs
	0	2.42351	-0.787063	-0.31492	3.27195	0.0613787	0.533522
	10	9.45845	7.19216	10.8749	15.831	17.4363	14.6034
	20	23.9533	21.7342	22.0175	31.3645	30.7507	33.8196
	30	29.0052	27.7776	31.3187	37.4079	36.0859	39.6742
	40	43.0751	41.3754	40.1006	50.203	48.881	54.169
	50	54.1704	53.415	52.4707	59.1737	56.3881	57.2852
	60	59.2696	61.3942	59.7417	66.3031	68.5222	68.9943
	90	75.3697	73.9533	77.7304	87.3607	84.1974	85.1416
	120	87.8343	89.4396	90.4783	97.3702	98.7914	98.7866
	240	89.8173	88.9674	89.5812	102.044	98.9282	99.1171

## Sheet: Fig.3c
	0			15			30			45			60
ATP	0.6859	8.2304	5.2126	39.2318	45.1303	39.6433	56.9273	54.8698	52.6749	64.4719	65.1577	62.6886	101.372	97.2565	100.823
ATP Free	0.9371	0.2677	3.6145	43.2396	43.6412	44.5783	57.4297	59.7055	54.6185	65.0602	67.6037	61.178	99.3307	100.268	100.402

## Sheet: Fig.3d
		ATP		ATP-free
	Concentration (mg/mL)	mean	SD	mean	SD
	0	5.27116	1.87268	4.91635	1.95512
	5	11.8094	2.25327	10.8971	4.26378
	10	18.297	3.85457	16.1175	4.13905
	20	26.5585	4.84014	23.7708	2.73834
	30	33.6037	4.61393	31.1706	5.09545
	40	41.6118	3.99742	38.8746	3.61849
	50	52.1034	4.48658	45.6663	3.66295
	75	68.7278	6.52681	62.392	3.58641
	100	83.4262	4.49906	75.6205	3.30458
	150	90.3193	4.82079	84.9463	3.28353
	200	94.5261	5.69209	90.0148	2.56543
	300	97.7192	4.88626	95.6914	4.04965
	400	99.9995	6.09185	96.2489	7.61627

## Sheet: Fig.3e
	Glu (mM)	V (nmol/min/mg)
	0	0.0025
	0.1	0.8
	0.25	1.2
	0.5	1.4
	1	1.7
	2	2.9
	5	3.6
	10	3.5
	20	3.5

## Sheet: Fig.3f
	NH4+ (mM)	V (nmol/min/mg)
	0	0.0063
	0.1	1.4
	0.25	1.5
	0.5	1.8
	1	2.3
	2	2.4
	5	2.3
	10	2.3
	20	2.4

## Sheet: Fig.3g
	ATP (mM)	V (nmol/min/mg)
	0	0.0134
	0.1	0.74
	0.25	1.11
	0.5	1.34
	1	1.61
	2	2.07
	5	2.66
	10	2.78
	20	2.8

## Sheet: Fig.3h
		Relative Activity (%)
	Recycle times	ATP			ATP-free
	1	101.351	99.6622	98.9865	93.1301	90.0895	98.7044
	2	90.0338	94.4257	89.8649	79.2787	83.8395	83.1639
	3	88.5135	85.473	83.1081	70.8328	68.299	69.1436
	4	82.6014	78.7162	75.6757	47.0152	51.9139	52.0828
	5	75.5068	71.9595	73.8176	32.1503	34.3463	32.826
	6	69.0878	61.8243	64.6959	10.8666	14.4139	17.4544

## Sheet: Fig.3i
		Relative Activity (%)
	Temperature (℃)	ATP-free			ATP
	20	74.152	60.4076	63.6316	75.3398	68.0434	66.3465
	25	77.8851	84.1634	80.2606	82.1272	84.5027	85.6905
	30	90.7811	87.8964	89.2532	94.1747	91.8012	97.5684
	35	94.3444	90.4512	87.2177	100.962	102.489	96.5503
	40	89.1258	88.0661	91.7992	99.7743	97.7381	99.435
	45	89.4236	96.5503	88.2358	96.211	94.5141	98.2472
	50	90.8741	87.3874	90.4417	92.987	94.8535	92.8173
	55	90.6114	88.4055	95.1928	90.1023	91.1988	92.3082
	60	88.5752	91.1204	92.1385	90.9507	86.8783	89.2539

## Sheet: Fig.3j
		Relative activity (%)
	pH values	ATP-free			ATP
	3	19.6985	11.3814	14.5915	22.9087	21.7414	27.1402
	4	24.076	18.2394	21.5954	22.1791	21.041	21.6954
	5	53.4049	51.2162	50.0489	52.9672	55.1512	61.4303
	6	84.7767	83.9012	80.2533	85.0685	84.6308	86.2358
	7	93.2398	96.304	94.9907	98.4927	100.244	101.265
	8	95.1366	93.5412	91.1969	99.3682	97.909	93.5316
	9	77.1891	79.5237	81.4206	90.7592	81.5665	81.1288
	10	69.8933	67.5587	68.4342	70.1852	74.1249	72.9576
	11	55.1559	53.8427	52.3835	61.1384	50.4866	58.0742

[truncated: 14 more sheets: Fig.4a, Fig.4b, Fig.4c, Fig.4f, Fig.4g, Fig.4h, Fig.4i, Fig.6b, Fig.6c, Fig.6d, Fig.6e, Fig.6f, Fig.6h and 6i, Fig.6j and 6k]
