# Supplementary material for: Biocompatible aggregation-induced emission active polyphosphate-manganese nanosheets with glutamine synthetase-like activity in excitotoxic nerve cells
Source: Nat Commun. 2024 Apr 26;15:3534. doi: 10.1038/s41467-024-47947-5 (PMC11053040; doi:10.1038/s41467-024-47947-5)
Supplement: Supplementary file 4 — Source Data [file 41467_2024_47947_MOESM4_ESM.zip › Source Data/Source Data of Supplementary Informations.xlsx]

## Sheet: Supplementary Fig. 14b
Supplementary Fig. 14 (b)	Size （nm)	Intensity (arb. Units)
	79.33	0
	85.9	0
	93.01	0
	100.71	10
	109.05	45
	118.09	78
	127.87	100
	138.46	81
	149.92	37
	162.34	0
	175.78	0

## Sheet: Supplementary Fig. 15
Supplementary Fig. 15	PMNSs	STPE-PMNSs
	11.45	13.21
	12.31	10.93
	13.87	14.72

## Sheet: Supplementary Fig. 20
Supplementary Fig. 20		Enzyme activity (mU mL-1)
		PMNSs			STPE-PMNSs
	SOD	12.31	15.58	20.133	15.26	17.98	22.35
	CAT	13.43	15.72	18.96	10.79	15.89	13.56
	GPx	7.53	5.97	10.16	3.21	5.79	7.15
	LDH	3.45	1.93	2.81	8.25	4.56	9.19
	COX	3.71	2.14	0.96	5.79	3.14	1.25
	GS	59.9	51.32	48.19	49.75	53.67	60.11

## Sheet: Supplementary Fig. 33
Supplementary Fig. 33	Time (min)	Conversion Rate (%)
		Gln	Glu
	0	0	100
	15	17.23	82.77
	30	31.71	68.29
	45	36.03	63.97
	60	51.39	48.61
	90	59.76	40.24
	120	65.1	34.9
	240	73.05	26.95
	360	76.28	23.72

## Sheet: Supplementary Fig. 43
Supplementary Fig. 43	Time (min)	Conversion Rate (%)
		Gln	Glu
	0	2.02	97.98
	15	13.2	86.8
	30	27.82	72.18
	45	35.15	64.85
	60	51.22	48.78
	90	59.58	40.42
	120	64.43	35.57
	240	75.57	24.43

## Sheet: Supplementary Fig. 44
	Supplementary Fig. 44(a)
			Relative activity (%)
		Concentrations (mM)	Glu			NH4+			ATP
		0.1	28.7331	24.8421	25.5405	53.8248	50.5702	50.4868	21.6931	26.455	23.545
		0.5	44.5961	40.8049	40.6054	70.5146	67.733	73.9917	48.2804	55.1587	47.3545
		1	51.3803	48.088	52.777	92.7677	92.3505	90.2643	67.328	52.6455	60.582
		2	77.2201	77.9185	76.4219	97.0652	95.8275	93.8804	75.6614	79.1005	78.4392
		5	100.052	100.167	98.271	97.0793	96.8011	99.8609	88.3598	89.0212	91.2699
		10	100.164	99.568	100.366	98.0529	99.1655	98.8873	99.0741	107.143	106.614
		20	98.8696	101.065	100.067	102.364	98.331	99.3046	95.3704	98.8095	105.82
	Supplementary Fig. 44(b)
						Relative activity (%)
		Concentrations (mM)	Glu			NH4+			ATP
		0.1	26.7682	22.0892	23.395	38.2749	39.2633	41.6891	33.3333	31.4631	40.044
		0.5	31.2296	30.7943	31.8825	70.1707	70.3504	71.6981	46.6447	43.3443	41.2541
		1	39.8259	35.7998	40.8052	84.097	83.7376	82.929	57.2057	57.0957	51.7052
		2	58.2264	57.0185	58.1066	90.1168	91.6442	88.1402	67.3267	66.1166	64.1364
		5	62.7856	65.8324	63.5473	91.3747	92.5427	92.1833	74.6975	77.6678	74.2574
		10	77.9108	80.3047	77.5843	98.4726	99.8203	101.617	88.7789	89.4389	89.879
		20	92.4918	90.4244	91.0773	95.2381	93.6208	91.1312	99.2299	97.2497	99.1199
		40	102.285	98.6942	99.0207	91.1051	89.0386	90.2066	101.32	98.8999	99.78

## Sheet: Supplementary Fig. 45
Supplementary Fig. 45 (a)	Time (min)	Gln (mM)		Supplementary Fig. 45 (b)	Time (min)	Gln (mM)		Supplementary Fig. 45 (c)	Time (min)	Gln (mM)		Supplementary Fig. 45 (d)	Time (min)	Gln (mM)		Supplementary Fig. 45 (e)	Time (min)	Gln (mM)		Supplementary Fig. 45 (f)	Time (min)	Gln (mM)
	5	1.35507			5	2.23913			5	2.41304			5	2.55072			5	2.66667			5	2.72464
	10	1.37599			10	2.61594			10	3.21739			10	3.47826			10	3.66667			10	4.05072
	15	1.30435			15	3.11594			15	3.80435			15	4.35507			15	4.83333			15	5.26087
	20	1.31884			20	3.44928			20	4.52174			20	5.49275			20	5.95652			20	6.66667
	25	1.31159			25	3.94203			25	5.44203			25	6.65942			25	6.81159			25	9.12319
	30	1.34783			30	4.68841			30	6.33333			30	7.4058			30	8.21014			30	11.3768
	40	1.37681			40	5.15942			40	7.00725			40	8.30435			40	9.56522			40	13.7536
	50	1.38406			50	5.72464			50	8.15217			50	9.15217			50	10.7536			50	16.3043
	60	1.32609			60	6.6087			60	8.6087			60	10.0507			60	12.0217			60	17.8261
Supplementary Fig. 45 (g)	Time (min)	Gln (mM)		Supplementary Fig. 45 (h)	Time (min)	Gln (mM)		Supplementary Fig. 45 (i)	Time (min)	Gln (mM)
	5	2.83333			5	2.94203			5	2.97826
	10	5.36957			10	6.44203			10	6.52174
	15	7.12319			15	8.04348			15	8.19565
	20	9.02174			20	10.8261			20	10.6014
	25	11.4783			25	13.0507			25	13.1812
	30	14.2174			30	14.6594			30	14.7464
	40	17			40	17.7101			40	17.6232
	50	19.7971			50	20.1449			50	20.1594
	60	22.4275			60	23.0725			60	23.0942

## Sheet: Supplementary Fig. 46
Supplementary Fig. 46 (a)	Time (min)	Gln (mM)		Supplementary Fig. 46 (b)	Time (min)	Gln (mM)		Supplementary Fig. 46 (c)	Time (min)	Gln (mM)		Supplementary Fig. 46 (d)	Time (min)	Gln (mM)		Supplementary Fig. 46 (e)	Time (min)	Gln (mM)		Supplementary Fig. 46 (f)	Time (min)	Gln (mM)
	5	1.34783			5	1.50725			5	1.73913			5	1.83333			5	1.96377			5	1.99275
	10	1.35507			10	2.3913			10	2.78261			10	3.13043			10	3.46377			10	3.69565
	15	1.28986			15	3.16667			15	3.69565			15	4.23913			15	5.14493			15	5.68841
	20	1.36954			20	4.19565			20	4.83333			20	5.35507			20	5.76087			20	6.31884
	25	1.30435			25	4.74638			25	5.93478			25	6.86232			25	7.03623			25	7.78986
	30	1.37681			30	5.91304			30	6.99275			30	8.49275			30	8.57971			30	8.7971
	40	1.31886			40	6.69565			40	8.07246			40	9.81884			40	10.6014			40	11.1159
	50	1.36957			50	8.11232			50	8.86232			50	10.442			50	12.8696			50	13.0652
	60	1.37681			60	8.88406			60	10.1884			60	11.587			60	14.9058			60	15.4927
Supplementary Fig. 46 (g)	Time (min)	Gln (mM)		Supplementary Fig. 46 (h)	Time (min)	Gln (mM)		Supplementary Fig. 46 (i)	Time (min)	Gln (mM)
	5	2.24638			5	2.49275			5	2.67391
	10	4.1087			10	4.53623			10	4.76812
	15	6.10145			15	6.11594			15	6.43478
	20	7.21015			20	7.31159			20	7.24638
	25	8.0942			25	8.24638			25	8.25362
	30	9.36957			30	9.51449			30	9.5942
	40	10.8478			40	11.1304			40	12.442
	50	13.2536			50	13.5217			50	13.7391
	60	15.8043			60	16.0652			60	16.2754

## Sheet: Supplementary Fig. 47
Supplementary Fig. 47 (a)	Time (min)	Gln (mM)		Supplementary Fig. 47 (b)	Time (min)	Gln (mM)		Supplementary Fig. 47 (c)	Time (min)	Gln (mM)		Supplementary Fig. 47 (d)	Time (min)	Gln (mM)		Supplementary Fig. 47 (e)	Time (min)	Gln (mM)		Supplementary Fig. 47 (f)	Time (min)	Gln (mM)
	5	1.05797			5	2.19565			5	2.21015			5	2.2971			5	2.35507			5	3.02899
	10	1.00725			10	2.36956			10	3.07971			10	3.16667			10	3.63768			10	4.34783
	15	1.01449			15	3.26087			15	3.78985			15	4.13043			15	4.44203			15	5.12319
	20	1.05072			20	3.33333			20	4.24638			20	5.02899			20	5.15942			20	6.34783
	25	1.06522			25	3.91304			25	5.04348			25	6.27536			25	6.26812			25	8.20435
	30	1.03623			30	4.41304			30	6.13768			30	7.00725			30	7.81159			30	9.94928
	40	1.06492			40	5.02899			40	6.73188			40	8.11594			40	8.58696			40	10.8913
	50	1.10145			50	5.49275			50	7.61594			50	8.71015			50	9.98551			50	12.1014
	60	1.0942			60	6.21739			60	8.23188			60	9.60145			60	11.2899			60	14.5797
Supplementary Fig. 47 (g)	Time (min)	Gln (mM)		Supplementary Fig. 47 (h)	Time (min)	Gln (mM)		Supplementary Fig. 47 (i)	Time (min)	Gln (mM)
	5	2.74638			5	2.81884			5	2.93478
	10	4.61594			10	4.68841			10	4.83333
	15	5.63768			15	5.97101			15	6.2029
	20	6.46377			20	6.7029			20	7.02174
	25	9.13768			25	9.73913			25	9.81159
	30	11.4783			30	11.7391			30	12.2754
	40	13.7609			40	14.0507			40	14.2609
	50	15.3986			50	16.5362			50	16.7246
	60	16.587			60	17.1449			60	17.3188

## Sheet: Supplementary Fig. 48
Supplementary Fig. 48 (a)	Time (min)	Gln (mM)		Supplementary Fig. 48 (b)	Time (min)	Gln (mM)		Supplementary Fig. 48 (c)	Time (min)	Gln (mM)		Supplementary Fig. 48 (d)	Time (min)	Gln (mM)		Supplementary Fig. 48 (e)	Time (min)	Gln (mM)		Supplementary Fig. 48 (f)	Time (min)	Gln (mM)
	2	1.20696			2	2.11594			2	2.52899			2	2.63768			2	2.51449			2	2.57971
	4	1.26812			4	3.22464			4	3.21812			4	3.16667			4	4.23188			4	5.32609
	6	1.37029			6	3.93478			6	4.14493			6	4.7971			6	4.7971			6	6.84058
	8	1.23913			8	4.28985			8	4.61594			8	5.38406			8	6.18841			8	9.04348
	10	1.18841			10	4.68116			10	5.97101			10	7.80435			10	7.66667			10	10.5217
	12	1.19565			12	5.14493			12	6.60145			12	8.43478			12	9.96377			12	12.2609
	14	1.32609			14	5.38406			14	6.86232			14	8.85507			14	12.5			14	13.6159
Supplementary Fig. 48 (g)	Time (min)	Gln (mM)		Supplementary Fig. 48 (h)	Time (min)	Gln (mM)		Supplementary Fig. 48 (i)	Time (min)	Gln (mM)
	2	2.52899			2	2.67391			2	2.73188
	4	5.34058			4	5.53623			4	5.89855
	6	7.5			6	9.63043			6	9.23188
	8	9.64493			8	10.6014			8	13.7246
	10	11.2101			10	13.029			10	15.4348
	12	13.6377			12	16.0435			12	17.8551
	14	16.7971			14	19.3043			14	21.5188

[truncated: 23 more sheets: Supplementary Fig. 49, Supplementary Fig. 50, Supplementary Fig. 51, Supplementary Fig. 52, Supplementary Fig. 53, Supplementary Fig. 54, Supplementary Fig. 55, Supplementary Fig. 56, Supplementary Fig. 58, Supplementary Fig. 60, Supplementary Fig. 66, Supplementary Fig. 67, Supplementary Fig. 68, Supplementary Fig. 69, Supplementary Fig. 70, Supplementary Fig. 71, Supplementary Fig. 73, Supplementary Fig. 74, Supplementary Fig. 76, Supplementary Fig. 78 …]
